# Supplementary material for: Extracting knowledge networks from plant scientific literature: potato tuber flesh color as an exemplary trait
Source: BMC Plant Biol. 2021 Apr 24;21:198. doi: 10.1186/s12870-021-02943-5 (PMC8070292; doi:10.1186/s12870-021-02943-5)
Supplement: Supplementary file 1 — Additional file 1 Confusion matrix. A text file (.csv) containing a confusion matrix table displaying the entity detection per article for the full training set of 34 articles. [file 12870_2021_2943_MOESM1_ESM.csv]

Document ID	Total entity per article	True positives	False positives	False negatives
10.1007/s10142-008-0083-x	188	182	1	5
10.1186/1471-2164-11-158	280	248	5	27
10.1046/j.1365-313X.1996.9050745.x	126	113	0	13
10.1111/j.1744-7348.2003.tb00284.x	289	275	2	12
10.1007/BF02872013	148	140	5	3
10.1007/s00122-007-0560-y	221	220	0	1
10.1104/pp.110.158733	303	294	5	4
ISSN: 0016-6731	38	32	0	6
10.1093/jxb/erp394	298	278	9	11
10.1186/1471-2229-7-11	200	179	2	19
10.1371/journal.pone.0000350	230	225	1	4
10.1093/jxb/eri016	293	288	3	2
10.1006/mben.2002.0234	253	249	1	3
10.1111/j.1399-3054.2007.01016.x	257	187	44	26
10.1093/jxb/erh121	292	283	6	3
10.1111/j.1365-3040.2011.02301.x	375	355	14	6
10.21273/JASHS.136.4.265	275	244	19	12
10.17221/460/2013-PSE	128	122	1	5
10.1016/j.foodchem.2005.11.002	143	99	0	44
10.1016/j.foodchem.2012.11.114	359	232	3	124
10.17221/265/2011-PSE	222	144	5	73
10.1016/j.foodchem.2014.08.011	257	206	10	41
10.1016/j.jfca.2013.07.001	271	247	2	22
10.17221/49/2010-PSE	168	126	3	39
10.21273/JASHS.118.1.145	195	142	3	50
10.1111/j.1439-0523.2008.01420.x	139	134	0	5
10.1007/s00122-009-1024-3	99	66	6	27
10.1007/BF02853712	23	20	0	3
10.1016/j.foodchem.2006.09.033	220	132	3	85
10.21273/JASHS.126.6.722	222	181	2	39
10.1186/1471-2229-6-13	272	218	0	54
10.1007/BF02986245	274	266	1	7
10.1007/s00122-014-2349-0	340	309	1	30
10.1007/s12230-012-9250-7	152	136	1	15
Total	7550	6572	158	820
Precision	Recal	F1
0.976523031203566	0.889069264069264	0.930746353207761
