# Supplementary material for: Extracting knowledge networks from plant scientific literature: potato tuber flesh color as an exemplary trait
Source: BMC Plant Biol. 2021 Apr 24;21:198. doi: 10.1186/s12870-021-02943-5 (PMC8070292; doi:10.1186/s12870-021-02943-5)
Supplement: Supplementary file 4 — Additional file 4 List of training set documents. A text file (.csv) containing the list of 34 articles used in the training set. [file 12870_2021_2943_MOESM4_ESM.csv]

ID (#) Year of publication Reference Link Doi Other ID
2 2008 Kloosterman	B.	De Koeyer	D.	Griffiths	R.	Flinn	B.	Steuernagel	B.	Scholz	U.	… Bachem	C. W. B. (2008). Genes driving potato tuber initiation and growth: identification based on transcriptional changes using the POCI array. Functional & Integrative Genomics	8(4)	329–340. doi:10.1007/s10142-008-0083-x https://link.springer.com/article/10.1007/s10142-008-0083-x 10.1007/s10142-008-0083-x PMID:18504629
4 2010 Kloosterman	B.	Oortwijn	M.	uitdeWilligen	J.	America	T.	de Vos	R.	Visser	R. G.	& Bachem	C. W. (2010). From QTL to candidate gene: Genetical genomics of simple and complex traits in potato using a pooling strategy. BMC Genomics	11(1)	158. doi:10.1186/1471-2164-11-158 https://bmcgenomics.biomedcentral.com/articles/10.1186/1471-2164-11-158 10.1186/1471-2164-11-158 "PMID:20210995
PMCID:PMC2843620"
6 1996 Bachem	C. W. B.	van der Hoeven	R. S.	de Bruijn	S. M.	Vreugdenhil	D.	Zabeau	M.	& Visser	R. G. F. (1996). Visualization of differential gene expression using a novel method of RNA fingerprinting based on AFLP: Analysis of gene expression during potato tuber development. The Plant Journal	9(5)	745–753. doi:10.1046/j.1365-313x.1996.9050745.x http://onlinelibrary.wiley.com/doi/10.1046/j.1365-313X.1996.9050745.x/full 10.1046/j.1365-313X.1996.9050745.x PMID:8653120
7 2003 CELIS-GAMBOA	C.	STRUIK	P. C.	JACOBSEN	E.	& VISSER	R. G. F. (2003). Temporal dynamics of tuber formation and related processes in a crossing population of potato (Solanum tuberosum). Annals of Applied Biology	143(2)	175–186. doi:10.1111/j.1744-7348.2003.tb00284.x http://onlinelibrary.wiley.com/doi/10.1111/j.1744-7348.2003.tb00284.x/full 10.1111/j.1744-7348.2003.tb00284.x AGR:IND43669370
8 2006 Brown	C. R.	Kim	T. S.	Ganga	Z.	Haynes	K.	De Jong	D.	Jahn	M.	… De Jong	W. (2006). Segregation of total carotenoid in high level potato germplasm and its relationship to beta-carotene hydroxylase polymorphism. American Journal of Potato Research	83(5)	365–372. doi:10.1007/bf02872013 https://link.springer.com/article/10.1007%2FBF02872013 10.1007/BF02872013 AGR:IND43917866
9 2007 Werij	J. S.	Kloosterman	B.	Celis-Gamboa	C.	de Vos	C. H. R.	America	T.	Visser	R. G. F.	& Bachem	C. W. B. (2007). Unravelling enzymatic discoloration in potato through a combined approach of candidate genes	QTL	and expression analysis. Theoretical and Applied Genetics	115(2)	245–252. doi:10.1007/s00122-007-0560-y https://link.springer.com/article/10.1007/s00122-007-0560-y 10.1007/s00122-007-0560-y "PMID:17492422
PMCID:PMC1913181"
10 2010 Campbell	R.	Ducreux	L. J. M.	Morris	W. L.	Morris	J. A.	Suttle	J. C.	Ramsay	G.	… Taylor	M. A. (2010). The Metabolic and Developmental Roles of Carotenoid Cleavage Dioxygenase4 from Potato. PLANT PHYSIOLOGY	154(2)	656–664. doi:10.1104/pp.110.158733 http://www.plantphysiol.org/content/154/2/656.short 10.1104/pp.110.158733 -
12 1988 Bonierbale	M. W.	Plaisted	R. L.	& Tanksley	S. D. (1988). RFLP maps based on a common set of clones reveal modes of chromosomal evolution in potato and tomato. Genetics	120(4)	1095-1103. http://www.genetics.org/content/120/4/1095.short - "PMCID: PMC1203572
PMID: 17246486"
13 2010 Stushnoff	C.	Ducreux	L. J. M.	Hancock	R. D.	Hedley	P. E.	Holm	D. G.	McDougall	G. J.	… Taylor	M. A. (2010). Flavonoid profiling and transcriptome analysis reveals new gene–metabolite correlations in tubers of Solanum tuberosum L. Journal of Experimental Botany	61(4)	1225–1238. doi:10.1093/jxb/erp394 https://academic.oup.com/jxb/article/61/4/1225/546141/ 10.1093/jxb/erp394 "PMID:20110266
PMCID:PMC2826661"
14 2007 Diretto	G.	Welsch	R.	Tavazza	R.	Mourgues	F.	Pizzichini	D.	Beyer	P.	& Giuliano	G. (2007). Silencing of beta-carotene hydroxylase increases total carotenoid and beta-carotene levels in potato tubers. BMC Plant Biology	7(1)	11. doi:10.1186/1471-2229-7-11 https://bmcplantbiol.biomedcentral.com/articles/10.1186/1471-2229-7-11 10.1186/1471-2229-7-11 "PMID:17335571
PMCID:PMC1828156"
15 2007 Diretto	G.	Al-Babili	S.	Tavazza	R.	Papacchioli	V.	Beyer	P.	& Giuliano	G. (2007). Metabolic Engineering of Potato Carotenoid Content through Tuber-Specific Overexpression of a Bacterial Mini-Pathway. PLoS ONE	2(4)	e350. doi:10.1371/journal.pone.0000350 http://journals.plos.org/plosone/article?id=10.1371/journal.pone.0000350 10.1371/journal.pone.0000350 "PMID:17406674
PMCID:PMC1831493"
16 2005 Ducreux	L. J. M. (2004). Metabolic engineering of high carotenoid potato tubers containing enhanced levels of -carotene and lutein. Journal of Experimental Botany. doi:10.1093/jxb/eri016 https://academic.oup.com/jxb/article/56/409/81/467478 10.1093/jxb/eri016 PMID:15533882
17 2002 Römer	S.	Lübeck	J.	Kauder	F.	Steiger	S.	Adomat	C.	& Sandmann	G. (2002). Genetic Engineering of a Zeaxanthin-rich Potato by Antisense Inactivation and Co-suppression of Carotenoid Epoxidation. Metabolic Engineering	4(4)	263–272. doi:10.1006/mben.2002.0234 http://www.sciencedirect.com/science/article/pii/S109671760290234X 10.1006/mben.2002.0234 PMID:12646321
18 2008 Wang	N.	Fang	W.	Han	H.	Sui	N.	Li	B.	& Meng	Q.-W. (2008). Overexpression of zeaxanthin epoxidase gene enhances the sensitivity of tomato PSII photoinhibition to high light and chilling stress. Physiologia Plantarum	132(3)	384–396. doi:10.1111/j.1399-3054.2007.01016.x http://onlinelibrary.wiley.com/doi/10.1111/j.1399-3054.2007.01016.x/full 10.1111/j.1399-3054.2007.01016.x AGR:IND44012285
19 2004 Morris	W. L. (2004). Carotenogenesis during tuber development and storage in potato. Journal of Experimental Botany	55(399)	975–982. doi:10.1093/jxb/erh121 https://academic.oup.com/jxb/article/55/399/975/524947 10.1093/jxb/erh121 PMID:15047766
20 2011 ZHOU	X.	MCQUINN	R.	FEI	Z.	WOLTERS	A.-M. A.	VAN ECK	J.	BROWN	C.	… LI	L. (2011). Regulatory control of high levels of carotenoid accumulation in potato tubers. Plant	Cell & Environment	34(6)	1020–1030. doi:10.1111/j.1365-3040.2011.02301.x http://onlinelibrary.wiley.com/doi/10.1111/j.1365-3040.2011.02301.x/full 10.1111/j.1365-3040.2011.02301.x PMID:21388418
21 2011 Haynes	K. G.	Clevidence	B. A.	Rao	D.	& Vinyard	B. T. (2011). Inheritance of Carotenoid Content in Tetraploid × Diploid Potato Crosses. Journal of the American Society for Horticultural Science	136(4)	265–272. doi:10.21273/jashs.136.4.265 http://journal.ashspublications.org/content/136/4/265.short 10.21273/JASHS.136.4.265 -
24 2013 Hamouz	K.	Lachman	J.	Pazderů	K.	Hejtmánková	K.	Cimr	J.	Musilová	J.	… Svobodová	A. (2013). Effect of cultivar	location and method of cultivation on the content of chlorogenic acid in potatoes with different flesh colour. Plant	Soil and Environment	59(No. 10)	465–471. doi:10.17221/460/2013-pse http://www.agriculturejournals.cz/publicFiles/102486.pdf 10.17221/460/2013-PSE -
25 2007 Reyes	L. F.	& Cisneros-Zevallos	L. (2007). Degradation kinetics and colour of anthocyanins in aqueous extracts of purple- and red-flesh potatoes (Solanum tuberosum L.). Food Chemistry	100(3)	885–894. doi:10.1016/j.foodchem.2005.11.002 http://www.sciencedirect.com/science/article/pii/S0308814605009489 10.1016/j.foodchem.2005.11.002 AGR:IND43869627
26 2013 Lachman	J.	Hamouz	K.	Musilová	J.	Hejtmánková	K.	Kotíková	Z.	Pazderů	K.	… Cimr	J. (2013). Effect of peeling and three cooking methods on the content of selected phytochemicals in potato tubers with various colour of flesh. Food Chemistry	138(2-3)	1189–1197. doi:10.1016/j.foodchem.2012.11.114 http://www.sciencedirect.com/science/article/pii/S0308814612018584 10.1016/j.foodchem.2012.11.114 PMID:23411230
27 2011 Hamouz	K.	Lachman	J.	Pazderů	K.	Tomášek	J.	Hejtmánková	K.	& Pivec	V. (2011). Differences in anthocyanin content and antioxidant activity of potato tubers with different flesh colour. Plant	Soil and Environment	57(No. 10)	478–485. doi:10.17221/265/2011-pse http://www.agriculturejournals.cz/publicFiles/48446.pdf 10.17221/265/2011-PSE -
28 2015 Wang	Q.	Cao	Y.	Zhou	L.	Jiang	C.-Z.	Feng	Y.	& Wei	S. (2015). Effects of postharvest curing treatment on flesh colour and phenolic metabolism in fresh-cut potato products. Food Chemistry	169	246–254. doi:10.1016/j.foodchem.2014.08.011 http://www.sciencedirect.com/science/article/pii/S0308814614012266 10.1016/j.foodchem.2014.08.011 PMID:25236223
29 2013 Hejtmánková	K.	Kotíková	Z.	Hamouz	K.	Pivec	V.	Vacek	J.	& Lachman	J. (2013). Influence of flesh colour	year and growing area on carotenoid and anthocyanin content in potato tubers. Journal of Food Composition and Analysis	32(1)	20–27. doi:10.1016/j.jfca.2013.07.001 http://www.sciencedirect.com/science/article/pii/S088915751300094X 10.1016/j.jfca.2013.07.001 AGR:IND601134175
30 2010 Hamouz	K.	Lachman	J.	Hejtmánková	K.	Pazderů	K.	Čížek	M.	& Dvořák	P. (2010). Effect of natural and growing conditions on the contentof phenolics in potatoes with different flesh colour. Plant	Soil and Environment	56(8)	368-374. http://www.agriculturejournals.cz/publicFiles/25243.pdf - -
32 1993 Brown	C. R.	Edwards	C. G.	Yang	C.-P.	& Dean	B. B. (1993). Orange Flesh Trait in Potato: Inheritance and Carotenoid Content. Journal of the American Society for Horticultural Science	118(1)	145–150. doi:10.21273/jashs.118.1.145 http://journal.ashspublications.org/content/118/1/145.short 10.21273/JASHS.118.1.145 -
33 2008 ŚLiwka	J.	Wasilewicz-Flis	I.	Jakuczun	H.	& Gebhardt	C. (2008). Tagging quantitative trait loci for dormancy	tuber shape	regularity of tuber shape	eye depth and flesh colour in diploid potato originated from six Solanum species. Plant Breeding	127(1)	49–55. doi:10.1111/j.1439-0523.2008.01420.x http://onlinelibrary.wiley.com/doi/10.1111/j.1439-0523.2008.01420.x/full 10.1111/j.1439-0523.2008.01420.x AGR:IND44002450
34 2009 Zhang	Y.	Jung	C. S.	& De Jong	W. S. (2009). Genetic analysis of pigmented tuber flesh in potato. Theoretical and Applied Genetics	119(1)	143–150. doi:10.1007/s00122-009-1024-3 https://link.springer.com/article/10.1007/s00122-009-1024-3 10.1007/s00122-009-1024-3 "PMID:19363602
PMCID: PMC2690854"
35 1991 Jong	H. D. (1991). Inheritance of anthocyanin pigmentation in the cultivated potato: A critical review. American Potato Journal	68(9)	585–593. doi:10.1007/bf02853712 https://link.springer.com/article/10.1007%2FBF02853712 10.1007/BF02853712 -
38 2007 Teow	C. C.	Truong	V.-D.	McFeeters	R. F.	Thompson	R. L.	Pecota	K. V.	& Yencho	G. C. (2007). Antioxidant activities	phenolic and β-carotene contents of sweet potato genotypes with varying flesh colours. Food Chemistry	103(3)	829–838. doi:10.1016/j.foodchem.2006.09.033 http://www.sciencedirect.com/science/article/pii/S0308814606007564 10.1016/j.foodchem.2006.09.033 AGR:IND43886854
39 2001 Lu	W.	Haynes	K.	Wiley	E.	& Clevidence	B. (2001). Carotenoid Content and Color in Diploid Potatoes. Journal of the American Society for Horticultural Science	126(6)	722–726. doi:10.21273/jashs.126.6.722 http://journal.ashspublications.org/content/126/6/722.short 10.21273/JASHS.126.6.722 -
41 2006 Diretto	G.	Tavazza	R.	Welsch	R.	Pizzichini	D.	Mourgues	F.	Papacchioli	V.	… Giuliano	G. (2006). BMC Plant Biology	6(1)	13. doi:10.1186/1471-2229-6-13 https://bmcplantbiol.biomedcentral.com/articles/10.1186/1471-2229-6-13 10.1186/1471-2229-6-13 "PMID:17406674
PMCID:PMC1831493"
42 2007 Van Eck	J.	Conlin	B.	Garvin	D. F.	Mason	H.	Navarre	D. A.	& Brown	C. R. (2007). Enhancing beta-carotene content in potato by rnai-mediated silencing of the beta-carotene hydroxylase gene. American Journal of Potato Research	84(4)	331–342. doi:10.1007/bf02986245 https://link.springer.com/article/10.1007%2FBF02986245 10.1007/BF02986245 AGR:IND43959877
43 2014 Campbell	R.	Pont	S. D. A.	Morris	J. A.	McKenzie	G.	Sharma	S. K.	Hedley	P. E.	… Taylor	M. A. (2014). Genome-wide QTL and bulked transcriptomic analysis reveals new candidate genes for the control of tuber carotenoid content in potato (Solanum tuberosum L.). Theoretical and Applied Genetics	127(9)	1917–1933. doi:10.1007/s00122-014-2349-0 https://link.springer.com/article/10.1007/s00122-014-2349-0 10.1007/s00122-014-2349-0 PMID:24965888
44 2012 McCord	P.	Zhang	L.	& Brown	C. (2012). The Incidence and Effect on Total Tuber Carotenoids of a Recessive Zeaxanthin Epoxidase Allele (Zep1) in Yellow-fleshed Potatoes. American Journal of Potato Research	89(4)	262–268. doi:10.1007/s12230-012-9250-7 https://link.springer.com/article/10.1007/s12230-012-9250-7 10.1007/s12230-012-9250-7 -
